# Supplementary material for: Recursive Path Model for Health Literacy: The Effect of Social Support and Geographical Residence
Source: Front Public Health. 2021 Sep 28;9:724995. doi: 10.3389/fpubh.2021.724995 (PMC8506042; doi:10.3389/fpubh.2021.724995)
Supplement: Supplementary file 1 [file Table_1.XLSX]

## Sheet: matrix
	Supplementary Material: Means (M), standard deviations (SD), sample sizes (N) and correlations for variables in the total sample and in the three categories of residence
	Gender	Age	Educational attainment	Self-perceived family wealth	Employment status	Marital status: married	Marital status: divorced	Marital status: widowed	Marital status: unmarried	Subjective health status	Social support	NVS	BRIEF
Gender	-	0.04	0.04	-0.04	0.16**	-0.20**	0.12**	0.19**	-0.04	-0.04	0.00	-0.01	0.03
Capital city	-	0.19**	0.03	-0.08	0.22**	-0.20**	0.14*	0.20**	-0.09	-0.08	-0.16*	-0.02	-0.05
Urban	-	-0.02	0.06	-0.04	0.11*	-0.18**	0.10*	0.19**	-0.04	0.01	0.04	0.03	0.10*
Rural		-0.02	0.06	-0.04	0.11*	-0.18**	0.10*	0.19**	-0.04	0.01	0.04	0.03	0.10*
Age		-	-0.12**	-0.09**	0.62**	-0.17**	0.09**	0.44**	-0.33**	-0.45**	-0.07*	-0.10**	-0.09**
Capital city		-	-0.03	-0.06	0.80**	-0.04	0.08	0.41**	-0.45**	-0.39**	-0.01	-0.10	-0.03
Urban		-	-0.13**	-0.09*	0.56**	-0.18**	0.12**	0.43**	-0.32**	-0.49**	-0.04	-0.11**	-0.05
Rural		-	-0.13**	-0.09*	0.56**	-0.18**	0.12**	0.43**	-0.32**	-0.49**	-0.04	-0.11**	-0.05
Educational attainment			-	0.19**	-0.17**	0.06	0.03	-0.15**	0.04	0.24**	0.07*	0.14**	0.19**
Capital city			-	0.28**	-0.03	0.06	-0.04	-0.15*	0.10	0.18*	0.09	0.25**	0.25**
Urban			-	0.13**	-0.18**	0.03	0.02	-0.12**	0.06	0.24**	0.09*	0.11**	0.13**
Rural			-	0.13**	-0.18**	0.03	0.02	-0.12**	0.06	0.24**	0.09*	0.11**	0.13**
Self-perceived family wealth				-	-0.12**	0.13**	-0.10**	-0.08**	0.00	0.39**	0.21**	0.08**	0.19**
Capital city				-	-0.07	0.12	-0.07	-0.09	0.01	0.34**	0.25**	0.06	0.25**
Urban				-	-0.11**	0.09*	-0.11**	-0.05	0.03	0.36**	0.19**	0.09*	0.15**
Rural				-	-0.11**	0.09*	-0.11**	-0.05	0.03	0.36**	0.19**	0.09*	0.15**
Employment status					-	-0.17**	0.03	0.36**	-0.17**	-0.41**	-0.08**	-0.10**	-0.12**
Capital city					-	-0.05	0.00	0.37**	-0.31**	-0.39**	-0.06	-0.06	-0.03
Urban					-	-0.21**	0.07	0.34**	-0.13**	-0.41**	-0.09*	-0.09*	-0.07
Rural					-	-0.21**	0.07	0.34**	-0.13**	-0.41**	-0.09*	-0.09*	-0.07
Marital status: married						-	-0.50**	-0.46**	-0.43**	0.15**	0.10**	0.08**	0.09**
Capital city						-	-0.48**	-0.40**	-0.40**	0.07	0.05	0.10	0.08
Urban						-	-0.52**	-0.47**	-0.43**	0.17**	0.07	0.02	0.02
Rural						-	-0.52**	-0.47**	-0.43**	0.17**	0.07	0.02	0.02
Marital status: divorced							-	-0.19**	-0.18**	-0.11**	-0.06	-0.08	-0.05
Capital city							-	-0.24**	-0.24**	-0.20**	-0.06	-0.05	0.05
Urban							-	-0.18**	-0.16**	-0.09*	-0.06	-0.01	-0.04
Rural							-	-0.18**	-0.16**	-0.09*	-0.06	-0.01	-0.04
Marital status: widowed								-	-0.16**	-0.25**	-0.07*	-0.11**	-0.08*
Capital city								-	-0.20**	-0.10	-0.05	-0.17*	-0.18**
Urban								-	-0.15**	-0.29**	-0.04	-0.09*	-0.01
Rural								-	-0.15**	-0.29**	-0.04	-0.09*	-0.01
Marital status: unmarried									-	0.16**	-0.01	0.03	-0.00
Capital city									-	0.23**	0.05	0.08	0.02
Urban									-	0.15**	0.00	0.09*	0.02
Rural									-	0.15**	0.00	0.09*	0.02
Subjective health status										-	0.27**	0.16**	0.19**
Capital city										-	0.38**	0.10	0.15*
Urban										-	0.25**	0.19**	0.13**
Rural										-	0.25**	0.19**	0.13**
Social support											-	0.15**	0.16**
Capital city											-	0.01	0.25**
Urban											-	0.14**	0.05
Rural											-	0.14**	0.05
NVS												-	0.25**
Capital city												-	0.30**
Urban												-	0.18**
Rural												-	0.18**
BRIEF													-
Capital city													-
Urban													-
Rural													-
M	1.61	53.62	2.45	2.04	1.44	0.55	0.17	0.15	0.13	2.50	10.02	3.44	14.25
Capital city	1.64	56.84	2.89	2.07	1.49	0.45	0.22	0.16	0.17	2.50	9.68	3.30	14.02
Urban	1.60	53.08	2.44	2.09	1.42	0.58	0.16	0.14	0.12	2.56	10.04	3.41	14.36
Rural	1.61	52.47	2.19	1.92	1.45	0.56	0.15	0.16	0.13	2.39	10.22	3.60	14.21
SD	0.49	15.91	0.90	0.66	0.50	0.50	0.38	0.36	0.34	0.81	1.68	1.88	3.83
Capital city	0.48	16.89	0.86	0.65	0.50	0.50	0.42	0.37	0.37	0.80	1.67	1.74	3.48
Urban	0.49	15.32	0.85	0.67	0.49	0.49	0.37	0.35	0.32	0.80	1.60	1.89	3.86
Rural	0.49	16.08	0.92	0.64	0.50	0.50	0.36	0.37	0.34	0.83	1.80	1.93	3.99
*Correlation is significant at the 0.05 level (2-tailed), **Correlation is significant at the 0.01 level (2-tailed)
